# Supplementary material for: Environmental Occurrence of Potentially Pathogenic Bacteria in the Equine Anesthetic Induction and Recovery Box: A Single-Center Study
Source: Animals (Basel). 2026 Feb 25;16(5):712. doi: 10.3390/ani16050712 (PMC12983972; doi:10.3390/ani16050712)
Supplement: Supplementary file 1 [file animals-16-00712-s001.zip]

Archive with 1 entries (1 files):
- animals-4101102-supplementary.pdf
